# Supplementary material for: A One-Year Retrospective Analysis of Viral and Parasitological Agents in Wildlife Animals Admitted to a First Aid Hospital
Source: Animals (Basel). 2023 Mar 4;13(5):931. doi: 10.3390/ani13050931 (PMC10000059; doi:10.3390/ani13050931)
Supplement: Supplementary file 1 [file animals-13-00931-s001.zip]

Archive with 1 entries (1 files):
- animals-2228219-supplementary-done.pdf
